# Supplementary material for: Relationship between future time perspective and academic self-efficacy: the chain mediating roles of personal growth initiative and learning engagement
Source: BMC Psychol. 2025 Sep 18;13:1012. doi: 10.1186/s40359-025-03254-2 (PMC12447620; doi:10.1186/s40359-025-03254-2)
Supplement: Supplementary file 1 — Supplementary Material 1 [file 40359_2025_3254_MOESM1_ESM.xlsx]

## Sheet: Sheet1
Table S Data for the relationship between future time perspective and academic self-efficacy
NO	gender	age	grade	major	FTP	PGI	LE	ASE
1	1	19	1	2	3.9	3.3	3.25	4
2	1	20	1	2	3.1	2.7	3	2.71
3	2	19	1	2	4.55	3.7	4.58	4
4	2	18	1	2	3.6	3.4	3.42	3.86
5	2	19	1	2	3.2	3.5	3.5	3.43
6	2	18	1	2	3	3	2.25	2.57
7	2	20	1	2	3.8	3.9	4.33	4.43
8	2	19	1	2	3.45	3.7	3.17	3.14
9	1	19	1	2	3.9	3.7	3.25	3.29
10	1	18	1	2	4.65	4.5	4.08	4
11	2	19	1	2	4.2	3.8	4.08	3.57
12	2	18	1	2	3.85	3.9	3.67	5
13	2	19	1	2	2.75	2.5	2.5	2.86
14	2	19	1	2	4.15	3.8	4	3.43
15	2	19	1	2	4.4	4.4	4.33	4.71
16	2	20	1	2	4.85	4.5	4.83	4.86
17	1	19	1	2	3.8	3.4	3.17	3.29
18	1	20	1	2	3.5	3.4	3	3
19	2	19	1	2	3.85	3.6	3.92	3.86
20	2	19	1	2	4.05	3.5	3.42	4
21	2	20	1	2	2.9	3	3	3
22	2	19	1	2	3.65	4	3.83	4
23	2	18	1	2	3.1	3.2	3.17	3.43
24	2	20	1	2	3.6	3.5	2.83	3
25	1	18	1	2	3.3	2.9	3	3.43
26	2	19	1	2	3.25	2.8	2.5	2.57
27	1	19	1	1	3	3	3	3
28	1	18	1	1	4.4	4.9	5	5
29	1	18	1	1	3.2	3	3	3
30	1	20	1	1	3.5	4	4	4
31	2	18	1	2	3.7	4	3.58	3
32	2	19	1	1	2.6	2.5	2.17	2
33	2	18	1	1	3.85	4	4	4
34	1	19	1	1	3.55	3	3.17	3.29
35	2	18	1	1	4.1	4	3.83	3.86
36	2	19	1	1	2.95	2.8	1.67	3
37	1	22	1	1	3.75	3.2	4.5	4.14
38	2	19	1	1	3.45	3.3	4.42	2.43
39	2	18	1	1	2.95	2.6	2.92	3.86
40	1	18	1	1	4.1	4.3	4.42	4.71
41	2	19	1	1	3.45	3.3	2	2.86
42	2	19	1	2	2.5	1.9	2.08	2
43	1	18	1	1	4.35	4	3.42	3.14
44	1	20	1	1	3.6	3.4	3.42	4
45	2	19	1	1	4.05	3.5	2.83	3.86
46	2	18	1	1	2.85	2.4	1.42	2.29
47	2	19	1	1	3	3	2.92	2.86
48	1	18	1	1	3.75	3.5	3.08	3.71
49	2	19	1	1	2.3	2.2	1.75	2.57
50	2	20	1	1	4.4	4	3.83	3.57
51	1	19	1	1	2.75	2.2	2.08	2
52	1	20	1	1	3.95	4	4.08	4.14
53	2	19	1	1	4.1	4	3.17	3.43
54	1	18	1	1	3.3	3	3.58	4
55	1	19	1	1	3.6	3.2	3.67	4
56	2	18	1	1	3.3	2.6	2.58	3
57	1	19	1	1	2.5	2.2	2.58	3.57
58	1	18	1	1	3.8	4	2.75	3.43
59	2	19	1	1	2.2	2	1.75	3
60	2	18	1	1	4.5	4.1	4.42	4.14
61	2	19	1	1	2.55	2.6	3.33	3
62	1	18	1	1	3.05	2.2	1.75	3.86
63	1	20	1	1	3.05	2.6	2.25	1.86
64	1	17	1	1	3.85	3.9	4.08	4
65	1	20	1	1	4.2	3.6	4	4.43
66	2	19	1	1	3.05	3.9	2.92	3.14
67	2	20	1	1	2.75	2.6	2.75	3
68	2	19	1	1	3.65	3.5	4.25	3.86
69	1	18	1	1	3.3	2.7	2.17	2.86
70	2	18	1	1	3.1	3.2	2.83	2.57
71	1	20	1	1	3.2	2.5	3	3.71
72	2	18	1	1	2.55	2.6	1.42	2.14
73	1	19	1	1	3.45	3.5	3.75	3.57
74	2	19	3	1	4.15	3.3	3.67	2.86
75	2	19	1	1	3.5	3.4	3.58	3.57
76	2	21	1	1	3.45	3.3	2.42	2.71
77	1	21	3	1	2.5	1.6	1.08	1.43
78	1	19	1	1	4.05	3.2	2.58	2.71
79	1	19	1	1	3.1	3.1	2.67	2.71
80	1	19	1	1	2.9	2.7	2.33	3.14
81	2	20	1	1	2.95	3.1	2	2.43
82	2	19	1	1	3.1	3.4	3.5	3.29
83	2	19	1	1	3.7	3.1	2	3.29
84	1	19	1	1	3.95	3.4	3	3
85	2	18	1	1	3.25	3	2.42	2.71
86	1	20	1	1	3.6	3.3	3.33	4
87	1	19	1	1	2.8	3	3.17	3.86
88	1	19	1	1	3.85	3.5	3.58	3.86
89	2	18	1	1	3.5	3.6	2.17	2.86
90	2	19	1	1	3.3	3.1	2.5	2.14
91	1	19	1	1	2.9	2.8	2.58	2.43
92	1	19	1	1	3.1	2.5	3.58	2.29
93	2	20	1	1	3.1	2.5	3	3
94	2	19	1	1	2.85	2.5	2.33	3.14
95	1	18	1	1	3.3	2.8	2.58	2.71
96	2	18	1	1	2.95	2.2	2.17	3.14
97	2	20	1	1	3.15	2	2.5	2.14
98	1	19	1	1	2.85	2.6	2.67	2.71
99	1	23	1	1	3.95	3.3	4.33	3.57
100	1	19	1	1	3.2	2.8	2.75	3.29
101	1	20	1	1	3.9	4.1	3.75	4
102	1	19	1	1	2.1	1.1	1.25	1.14
103	2	19	1	1	2.55	2.6	2.33	3
104	2	19	1	1	2.65	2.9	3.17	2.71
105	2	19	1	1	3.4	3.2	3.5	2.86
106	2	18	1	1	3.4	3.2	3	3
107	1	20	1	1	3.7	4	3.67	3.43
108	1	20	3	1	3	3	3	3
109	1	19	1	1	2.9	3	3.5	3
110	1	18	1	1	3	3.1	2.83	3
111	1	18	1	1	3.8	4	4.58	4.86
112	1	18	1	1	3.6	3.6	3.5	3.71
113	1	18	1	1	4.1	4.1	4.58	4.86
114	2	19	1	1	3.15	3	3	2
115	1	19	1	1	2.6	2.9	2.67	3.14
116	1	19	1	1	2.95	3	2.58	3
117	2	18	1	1	3.05	2.9	2.58	3.29
118	2	18	1	1	3.7	3.2	2.92	3
119	2	19	1	1	2.9	3	3.17	3
120	1	19	1	1	3.25	2.9	3.42	3
121	1	18	1	1	2.9	2.9	3	3
122	1	20	1	1	3	3	2.92	3
123	1	19	1	1	3	3.5	3.25	3.14
124	2	18	1	1	2.85	2.9	1.42	1.43
125	1	18	1	1	3	3	2.75	3
126	2	20	1	1	3.75	3.5	3.5	3.57
127	2	20	1	1	3.25	2.6	2.58	1.71
128	2	20	1	1	4.6	5	5	5
129	2	19	1	1	3.7	3.1	3.17	3.43
130	2	19	1	1	3.8	3.3	3.92	4
131	1	18	1	1	2.95	2.3	2.58	2.29
132	2	18	1	1	2.7	2.7	1.67	2.43
133	2	19	1	1	3.2	3	3.33	2.14
134	2	18	1	1	4.45	4.5	4.75	4.71
135	1	19	1	1	2.75	2.9	2.42	2.29
136	1	18	1	1	2.9	2.7	2.83	2.86
137	2	19	1	1	3.2	3	3	3
138	1	18	1	1	2.9	3	3.42	3.43
139	1	19	1	1	3.4	2.9	3	2.86
140	1	19	1	1	2.4	2.9	3.17	3.14
141	2	19	1	1	2.2	1.5	1.5	2.43
142	2	18	1	1	3.35	3.2	3	2.71
143	1	18	1	1	3.1	3	2.75	2.43
144	2	18	1	1	3.55	2.8	3.17	3.71
145	2	18	1	1	3.55	3.4	3.83	3.86
146	2	19	1	1	3.45	3.5	4.42	3.29
147	1	20	1	1	3.25	2.8	4	4
148	2	20	1	1	3.5	3.4	3.42	3.43
149	1	18	1	1	3.25	3	2.58	3.71
150	1	19	1	1	3.4	3.2	2.5	3.43
151	2	19	1	1	2.85	2.6	2.08	2
152	2	19	1	1	3	2.8	2.67	2.86
153	1	19	1	1	2.35	2.6	2.33	2.86
154	2	20	1	1	2.7	2.7	3.25	3.43
155	1	19	1	1	3.2	3.6	2.92	3.29
156	1	19	1	1	3.3	3.6	3.33	3.43
157	1	19	1	1	2.75	2.3	2.67	4.14
158	2	18	1	1	2.6	2.9	2.08	3.14
159	1	18	1	1	3	3	2.25	3
160	2	19	1	1	3.05	2.9	2.83	3
161	1	19	1	1	3.85	3.7	3.33	3.86
162	2	19	1	1	4	3.6	3.83	3.43
163	2	20	1	1	3.8	2.9	3.25	3
164	2	19	1	1	3.3	3	2.92	3
165	1	20	1	1	2.1	2.3	2.5	2.57
166	1	19	1	1	3.1	3.3	2.42	3.29
167	1	21	1	1	3.9	3.2	3.42	4
168	1	19	1	1	3.5	3.1	2.42	3.71
169	2	18	1	1	3.5	2.9	3.5	3.57
170	1	20	1	1	3.15	2.8	2.17	2.14
171	1	21	1	1	3.45	3.1	2.83	2.71
172	1	19	1	1	3	2.6	2.92	2.57
173	2	19	1	1	3.15	2.9	3	3
174	1	19	1	1	3.2	2.3	1.67	2.29
175	2	19	1	1	3	2.8	2.58	3.14
176	2	18	1	1	3.25	2.8	3.42	2.86
177	1	19	1	1	3.4	3.5	3.5	3.14
178	2	19	1	1	2.65	2.6	2.58	3.86
179	1	20	1	1	3.7	3	3	3.71
180	2	19	1	1	3.55	3.8	3.42	3.57
181	1	18	1	1	2.6	2.7	2	2.43
182	1	19	1	1	4.85	5	5	5
183	2	19	1	1	3.15	2.9	3.67	4.29
184	1	18	1	1	4.05	3.3	3.25	3
185	1	20	1	1	2.05	2	1.92	2.57
186	1	20	1	1	2.85	2.5	2.33	1
187	2	19	1	1	3	3.1	4.25	3.43
188	1	20	1	1	3.2	3	3	3.86
189	2	19	1	1	2.85	2.3	2.42	2.14
190	1	18	1	1	3.5	3.5	3.33	3
191	1	19	1	1	3.15	3	3.33	2.29
192	1	18	1	1	3.5	3.2	2.58	3.57
193	2	19	1	1	2.55	2	1.92	3.14
194	2	19	1	1	3.05	2.8	3	3.14
195	2	20	1	1	3.1	3.5	4	4.71
196	2	19	1	1	1.95	2.2	1.5	1.57
197	2	19	1	1	4.1	3.7	1.83	4.71
198	1	19	1	1	3.6	2.9	3.67	3
199	1	18	1	1	2.75	3	1.92	1.71
200	1	20	1	1	3.35	3	3	3
201	1	21	1	1	3.9	3.7	3.33	4
202	1	20	1	1	3.5	3.3	3.25	3.71
203	1	19	1	1	2.95	2.3	2.17	4
204	2	18	1	1	3.85	3	1.58	2.71
205	2	18	1	1	3.65	3.6	3.42	3
206	1	20	1	1	3.05	3.5	3.17	3.43
207	1	19	1	1	3.5	3.8	3.5	3.14
208	1	18	1	1	3.2	3.3	3	4.29
209	1	18	1	1	3.4	3.7	3.75	4
210	1	19	1	1	3	3	2.83	3
211	1	20	1	1	4.15	3.3	3.92	4.14
212	1	19	1	1	3.65	3.3	3.08	3.71
213	1	19	1	1	3.4	3.5	3.67	3.29
214	1	18	1	1	3	2.5	2.75	3.43
215	1	18	1	1	3.25	3.1	2.75	2.57
216	1	18	1	1	3.35	3.1	2.5	2.57
217	1	18	1	1	2.25	1.9	2.08	3
218	1	19	1	1	2	2.9	3	3
219	1	19	1	1	2.65	2.8	2	2.29
220	1	19	1	1	2.8	2.3	2	2.57
221	1	20	1	1	3.75	3.1	2.92	4
222	2	20	1	1	3.65	4	3.92	3.43
223	1	19	1	1	3.2	3.6	3.25	3.86
224	2	20	1	1	4.8	4.2	4.25	4
225	1	20	1	1	3.45	3	3.58	3.86
226	1	18	1	1	3.8	4	3.92	4
227	1	19	1	1	4.15	3.7	2.67	2.43
228	1	19	1	1	3.35	3.3	3.25	3.43
229	1	18	1	1	3	3.1	2.83	3.71
230	1	19	1	1	3.15	2.6	3.58	3.57
231	1	19	1	1	3.1	3	3	3
232	1	20	1	1	4.25	4.6	4.25	4.14
233	1	19	1	1	3.1	3	3.17	3
234	1	18	1	1	4.1	4	1.92	3.14
235	1	19	1	1	2.3	2.3	1.33	2
236	2	19	1	1	3.6	3.4	4.08	3.71
237	2	19	1	1	3.75	3.3	3.67	3.29
238	1	18	1	1	3.2	3	3.17	3.14
239	1	18	1	1	4.65	3.5	3.33	3.86
240	1	20	1	1	2.9	2.6	2.17	3.43
241	1	19	1	1	3.25	3.1	4	3.71
242	1	21	1	1	3.75	3.3	4.17	4.14
243	1	18	1	1	2.55	2.4	1.75	3
244	1	19	1	1	3.05	2.7	3.25	2.57
245	2	18	1	1	2.9	3	2.58	2.57
246	1	18	1	1	2.95	3	3	3
247	2	18	1	1	2.5	2.8	3.33	3.29
248	1	18	1	1	3	3	3	3
249	1	20	3	1	3	3.1	3	3.29
250	1	20	1	1	3.45	4	4	4
251	1	18	1	1	3.1	2.5	2.42	2.86
252	1	20	1	1	4.45	4.7	3.83	3.71
253	1	19	1	1	3.1	2.6	3	2.71
254	1	19	1	1	3.7	3.3	2	2.14
255	1	18	1	1	2.9	3	3	3
256	1	19	1	1	3.2	3	3.17	2.57
257	1	20	1	1	3.6	3	2.58	2.71
258	1	18	1	1	4.4	4.6	4.92	5
259	2	19	1	1	2.95	3.1	2.5	2
260	2	19	1	1	2.9	3	2.92	2.43
261	1	18	1	1	3.7	4	3.5	4
262	2	19	1	1	4.9	4.8	5	3.71
263	2	18	1	1	3.05	2.8	2.58	2.71
264	2	20	1	1	2.45	2.2	1.83	1.71
265	2	19	1	1	3.7	3.9	3.75	3.14
266	1	20	1	1	4	3.2	2.67	2.86
267	2	19	1	1	3.05	3	3	3
268	1	19	1	1	3.65	3.7	3.08	3.14
269	2	18	1	1	4	3.8	4.33	2.14
270	2	19	1	1	2.8	3.1	2.83	3
271	1	18	1	1	3.35	3.8	3.67	4.29
272	1	20	1	1	3.45	3.1	3.5	3.14
273	2	19	1	1	3.65	3.7	3.33	3
274	1	19	1	1	3.1	2.8	3.17	3
275	1	20	1	1	3.35	2.7	2.17	2.71
276	2	19	1	1	3.65	3.9	3.33	3
277	1	19	1	1	3.85	3.4	3.58	3.43
278	1	20	1	1	3.85	2.6	1.42	2.57
279	2	19	1	1	3.65	3.2	3.58	3.57
280	1	19	1	1	2.8	2.2	2.33	2.71
281	1	19	1	1	3.6	3.4	2.75	3.29
282	1	19	1	1	3.45	3.4	3.42	3.57
283	1	18	1	1	1.65	1.6	1.08	2
284	1	19	1	1	2.45	1.7	1.25	1.14
285	2	19	1	1	2.45	2	1.92	2
286	1	18	1	1	3.1	3.9	3.92	3.29
287	1	19	1	1	2	2.1	2.17	2.43
288	2	20	1	1	3.4	3.2	2.67	3.29
289	2	20	1	1	2.15	1.2	3.58	2
290	1	18	1	1	1.95	2.1	2.5	1.86
291	1	18	1	1	3.4	3.2	1.58	2.43
292	2	18	1	1	4.15	3.7	3.25	3.86
293	1	18	1	1	3.1	2.7	3.17	2.14
294	2	19	1	1	3.75	3.1	2.92	2.71
295	1	19	1	1	3.45	2.6	3.17	3.14
296	1	19	1	1	2.6	2.6	2.92	3
297	1	19	1	1	2.05	2.3	1.92	1.71
298	2	19	1	1	1.75	2	1.5	1.86
299	1	18	1	1	3.55	3.7	3	3.86
300	1	19	1	1	3.2	3.3	3.67	3.43
301	2	18	1	1	3.7	3.7	3.5	3.14
302	2	18	1	1	3.8	3.3	3.58	3.86
303	2	19	1	1	2.8	2.6	2.17	2.14
304	2	18	1	1	3.65	3.5	4	4.14
305	2	19	1	1	3.25	3.1	3.58	3
306	2	18	1	1	3.85	3.6	4.33	4.14
307	2	18	1	1	2.65	3	2.5	1.57
308	2	19	1	1	3.4	3.7	2.67	2.57
309	2	20	1	1	2.65	2.9	2.25	3
310	1	18	1	1	3.6	2.7	3.42	3.29
311	2	19	1	1	3.05	2.4	2.17	2.86
312	1	20	1	1	3.95	3.8	3.25	2.71
313	2	18	1	1	3.85	3.6	3.42	3.86
314	1	19	1	1	3.2	2.7	2.67	2.57
315	2	20	1	1	3.05	2.6	3.17	1.86
316	2	19	1	1	2.7	3	2.75	2.57
317	2	18	1	1	3.4	3.5	3	3.29
318	1	18	1	1	2.8	3	2.83	3
319	2	18	1	1	3.35	2.9	2.75	3.29
320	2	19	1	1	4.05	3.4	3.83	3.71
321	2	19	1	1	3.8	3.4	3.17	2.71
322	2	19	1	1	2.75	3	3	2.71
323	2	19	1	1	1.5	1.4	1	1.29
324	2	20	1	1	3	3.1	2.83	3
325	1	18	1	1	3.1	2.9	3	4.29
326	2	19	1	1	2.45	2.5	2.25	2.57
327	1	21	3	1	4.4	4.3	4.92	4.86
328	2	21	3	1	3.6	3.4	2.33	4.14
329	2	18	2	1	3.3	2.6	2.67	2.86
330	2	21	3	1	3.9	3.8	3.42	3.57
331	2	19	2	1	3.6	3.8	3.5	3.43
332	2	19	2	1	2.65	2.2	1.58	3
333	2	20	2	1	3.1	3.2	2	3
334	1	24	3	1	4.25	4	4.75	4
335	1	22	3	1	1.35	2	1.08	1.71
336	2	21	3	2	3.85	3.6	3	3.57
337	2	22	3	1	3.55	3.5	3.58	3.86
338	2	22	3	1	2.6	2.8	2.5	2.43
339	1	24	3	1	4.15	3.9	3.92	3.43
340	1	22	3	1	3.75	3.8	3.17	3
341	2	21	2	1	3.05	2.9	2.83	3
342	2	20	3	1	3.2	3	3	3
343	1	21	2	1	4.25	4.1	3.33	3.86
344	1	20	2	1	3.7	4	4	4
345	2	20	2	1	1.85	2	2.58	1.43
346	2	19	2	1	3.3	3.2	3.17	3.57
347	2	19	2	1	3.7	3.4	3.5	3.86
348	2	20	2	1	3.55	3.6	3.83	3.86
349	2	20	2	1	3.15	3.4	3.25	3
350	2	22	3	1	3.3	3.1	3.08	2.57
351	1	21	4	1	3.4	3	2.33	2.71
352	1	18	1	1	4.7	5	4.83	5
353	1	23	4	1	1.8	1.6	1.58	2.57
354	2	20	2	1	2.9	2.8	2.33	3
355	1	22	3	1	4.2	4	4	3.71
356	2	20	2	1	3.1	2.5	2.33	2
357	2	20	2	1	2.35	2.7	1.5	1.57
358	1	19	1	1	3.3	3.8	2.08	2
359	1	20	2	1	3.4	3.8	2.58	3.43
360	1	19	1	1	2.5	3	3	3
361	2	21	3	1	2.75	2.8	2.58	2.57
362	2	20	3	1	3.6	3.7	3.67	3.29
363	1	18	1	1	2.05	3.9	3.83	4
364	1	18	1	2	3	3	3	3
365	1	19	1	1	3	3	3.5	4.14
366	2	19	1	1	2.6	3.1	2.75	3.29
367	1	18	1	2	3.9	3.6	3.83	4
368	1	18	1	1	3	3	3	3
369	2	19	1	2	4.25	4.6	5	4.57
370	2	19	1	1	2.85	2.9	3	2.14
371	1	18	1	1	3	3	3	3
372	2	18	1	2	2.65	2.6	1.92	2.86
373	2	18	1	1	2.15	2.5	1	2.71
374	1	18	1	1	2.75	2.7	2.08	2.14
375	2	19	1	1	2.9	3	3	3
376	2	17	1	1	3.25	2.5	2.92	2.29
377	2	18	1	1	3.6	3.5	3.92	3.57
378	1	20	1	2	2.95	2.7	2.67	2.86
379	1	20	1	2	3.35	2.9	2.42	3.43
380	1	18	1	2	4.3	3.5	4	3.86
381	2	18	1	2	3.45	3.9	4.25	4.29
382	1	19	1	2	2.95	2.7	2.42	2.57
383	2	18	1	2	4.65	4.1	5	5
384	2	19	1	1	3.45	2.5	1.92	1.29
385	2	18	1	2	3.65	4	3.67	3.71
386	2	19	1	2	3	3	1.25	2.29
387	1	20	1	1	3	3	2.5	2.14
388	1	18	1	2	3.1	2.7	2.58	3.29
389	2	19	1	2	4.55	4.2	4.58	4.43
390	2	19	1	2	3.55	2.9	2.83	3.14
391	1	18	1	1	3.5	3	2.92	2.86
392	2	18	1	2	3.35	4	3.83	4
393	1	20	1	1	3.7	3	3.75	3.57
394	1	18	1	1	3.95	4	4.08	3.86
395	2	19	1	1	3.05	2.5	2.5	3
396	1	18	1	1	2.7	1.4	2.25	2.71
397	2	19	1	2	2.8	2.6	2.92	3.57
398	2	18	1	2	3.85	3.9	3.83	3.43
399	2	21	3	2	3.45	3.3	3	3.14
400	1	19	1	2	4	4.3	3.92	4
401	1	20	1	2	3	2.9	3.08	3.86
402	2	18	1	1	3.4	2.8	3	3
403	2	18	1	2	3.85	3.8	3.92	4
404	1	20	1	1	1.95	1.1	1.58	3.71
405	2	19	1	2	3.5	3.4	2.67	2.71
406	2	20	1	2	3.3	2.9	2.83	3
407	2	19	1	1	3.35	2.5	1.42	3.14
408	2	19	1	2	2.9	2.7	1.83	2.57
409	1	19	1	1	3.55	3.2	3.25	4.14
410	2	19	1	1	3.15	2.5	2.83	2.43
411	2	19	1	2	2.55	2.1	1.83	1.71
412	1	19	1	1	1.9	1.6	1.08	4.86
413	2	18	1	2	4.2	3.9	3.83	3.86
414	2	19	1	2	4.2	3.9	3.33	4.14
415	2	20	1	1	3.15	2.8	2.67	1.86
416	2	19	1	2	3.55	3.5	3.5	3.14
417	2	19	1	1	3.2	3.4	3.25	3
418	1	19	1	1	3.6	4.1	3.5	4.14
419	2	18	1	1	4.2	3.5	4.33	4.57
420	2	18	1	2	2.65	2	2.75	3.29
421	2	18	1	2	3.85	3.6	3.67	3.57
422	2	19	1	1	2.85	3	2.83	2.86
423	2	19	1	2	3.45	3.3	3.17	3
424	2	18	1	2	3.6	3.7	3.25	4
425	1	19	1	1	3.9	3.6	4.17	4
426	2	19	1	2	3.85	4	2.92	2.86
427	2	22	2	1	2.55	2.4	2	3
428	2	22	3	1	3.4	2.6	3.17	3.71
429	1	21	3	1	3.85	3.3	3.58	4
430	1	21	1	2	3.65	3.4	2.92	2.57
431	2	18	1	2	2.6	2.4	2.75	2.43
432	1	19	1	2	2.95	3.1	2.58	2.43
433	2	19	1	2	2.65	3	3	3
434	2	19	1	2	3	2.4	2.83	2.71
435	1	19	1	2	3.5	3.3	3	2.71
436	2	18	1	2	4	3.3	2.58	3.29
437	2	19	1	2	2.85	3	2.92	3
438	2	19	1	2	2.5	2.8	2.92	2.86
439	1	18	1	2	3.3	4.2	3.75	4
440	1	18	1	2	3	3.1	3	3
441	1	19	1	2	2.75	3.5	3.25	2.14
442	2	18	1	2	3.75	3.4	3.17	4
443	2	19	1	2	2.55	2.5	3	3
444	2	19	1	2	3.15	3.4	2.83	2.57
445	2	18	1	2	3.35	3	3.33	3.71
446	2	19	1	2	4.05	3.9	4.17	3.86
447	2	22	4	1	2.1	1.5	1.67	2.71
448	2	19	1	2	3	3.2	2.75	3
449	2	19	1	2	4.25	4.2	5	4.14
450	2	19	1	2	3.5	3.2	3.92	4
451	2	18	1	2	2.55	2.9	3	3
452	2	19	1	2	3.85	3.5	3.5	3.71
453	2	18	1	2	3.85	3.6	4.67	4.43
454	2	17	1	2	4.2	5	5	5
455	2	18	1	2	3.65	2.8	2.17	4
456	2	19	1	2	3.85	4.2	4.08	3.29
457	2	18	1	2	3.25	3	3.08	3
458	2	18	1	2	4	4.3	4.5	3.86
459	1	20	1	2	3.85	3.7	3.83	3.71
460	2	20	1	2	3.65	3.6	3.5	4
461	2	19	1	2	2.65	2.5	2.92	2
462	2	19	1	2	2.65	3.1	2.92	1.86
463	1	20	1	2	3.65	3.1	2.67	2.86
464	2	19	1	2	2.4	2.3	2.92	2
465	1	19	1	2	3.3	2.7	2.83	3.29
466	2	20	1	2	3.55	3.4	3.33	2.71
467	2	18	2	2	3.4	3.1	2.67	3.57
468	2	19	1	2	3.1	2.6	2.42	2.71
469	2	18	1	2	3.6	3.2	2.33	3
470	2	20	1	2	2.85	3.3	3.25	2.86
471	2	19	1	2	3.65	4.1	3.92	3.43
472	2	20	1	2	3.75	3.4	3.83	3
473	1	19	1	2	3.2	3.4	3.58	3.71
474	1	21	1	2	3.7	3.6	4	3.57
475	2	18	1	2	3	3	2.67	3.29
476	1	19	1	2	2.2	2.1	2.08	3
477	1	18	1	2	3.4	3.3	3.25	4.57
478	2	18	1	2	3.55	3.4	3.17	3.57
479	2	18	1	2	3.6	3.3	3.58	3
480	2	20	1	2	3.6	3.1	3.5	3
481	2	18	1	2	3.75	3.2	3.42	3.29
482	2	18	1	2	2.6	2.2	2.5	3
483	2	18	1	2	3.85	3.1	3.08	3.29
484	2	19	1	2	4.35	4.3	3.17	3.57
485	2	18	1	2	3.1	3	2.75	3.14
486	2	19	1	2	3.75	3.5	3.92	3.43
487	2	20	1	2	4.3	4	4.42	4.29
488	2	19	1	2	3.2	3	2.92	3.29
489	2	19	1	2	3.55	3.2	3.67	3.29
490	2	19	1	2	3.25	3.4	3.75	4
491	2	18	1	2	3.1	2.9	3.25	3.14
492	2	20	1	2	3.05	2.1	4.42	3
493	1	19	1	2	3.25	3.4	2.83	3.86
494	2	18	1	2	2.8	2.5	2.67	2.71
495	2	18	1	2	3	2.8	3.25	3.57
496	2	18	1	2	2.9	3.2	2.75	3.43
497	2	18	1	2	3.15	2.4	2.75	4
498	1	19	1	2	3.4	2.9	2.58	3.71
499	2	20	1	2	3.65	3.6	3.67	2.57
500	2	18	1	2	3.75	3.3	3.58	3.29
501	1	20	2	1	2.95	2.5	2.58	3.14
502	1	20	1	1	3.65	3.9	3.5	4
503	1	20	1	1	3	3	3.5	3.43
504	2	19	1	1	4	3.8	4.17	4
505	1	19	1	1	2.95	3.1	3	3
506	1	17	1	1	3.6	3.5	3.08	3.86
507	2	19	1	1	2.7	2.6	2.75	2.86
508	1	18	1	1	3.65	3.2	3.58	4
509	1	20	1	1	2.45	2.6	2	2
510	1	18	1	1	2.95	2.7	2.58	2.86
511	1	18	1	1	3.6	3.5	2.92	2.86
512	1	18	1	1	3.4	3.4	3.5	3.14
513	1	20	1	1	3.2	3	3	3
514	2	20	1	1	3.8	3.7	2.83	2.29
515	1	20	1	1	4.25	4.2	4	4.29
516	1	18	1	1	3.45	2.8	2.58	3.43
517	1	20	1	1	3.3	3.2	2.5	2.86
518	2	20	1	1	3.95	4	3.58	4
519	1	19	1	1	2.9	3	3	3
520	2	21	1	1	3.8	3.6	3.25	2.86
521	1	18	1	1	3.9	3.7	3.17	2.14
522	2	18	1	1	3.35	3	3.17	3.14
523	1	18	1	1	2.9	2.4	2.75	2.86
524	1	19	1	1	3.4	2.8	3.67	3.71
525	1	21	1	1	1.4	1.8	1.17	2
526	2	18	1	1	3.1	2.3	1.67	2.29
527	1	19	1	1	4.35	4.3	4.83	5
528	2	19	1	1	4.2	3.8	4	3.86
529	1	18	1	1	2.65	2.9	2.08	2
530	1	19	1	1	3.55	3	3	3
531	1	18	1	1	2.55	2.6	1.92	2.14
532	1	19	1	1	4.45	4.6	4.08	3
533	1	20	1	1	2.75	2.6	2.25	2.43
534	1	19	1	1	3.55	3.6	3.58	3.57
535	1	19	1	1	3.05	2.6	3.25	3.43
536	1	19	1	1	3.25	3.2	3.58	2.86
537	1	19	1	1	3.7	3.4	3.08	2.29
538	1	21	1	1	3.6	2.9	3	4.29
539	1	18	1	1	2.1	2.9	2.25	2.57
540	1	18	1	1	3.05	2.5	2.33	2.14
541	1	19	1	1	1.7	2	1.5	1.71
542	1	18	1	1	2.2	1.7	1.75	1.29
543	1	19	1	1	3.35	3.1	2.83	2.86
544	1	19	1	1	2.3	2.6	1.92	2
545	1	19	1	1	3.3	2.8	3.08	3
546	1	20	1	1	4.35	4.4	4.67	4.14
547	1	19	1	1	2.85	2.2	1.17	3
548	1	20	1	1	3.2	2.6	2.92	3
549	1	19	1	1	4.05	3.6	3.75	3.86
550	2	19	1	1	3	3.3	3.42	3
551	2	18	1	1	2.35	2.5	2.08	1.29
552	2	18	1	1	3.45	3.5	3.58	3.71
553	2	20	1	1	2.95	2.5	2.25	2.71
554	1	19	1	1	3.65	3.4	3.17	3.14
555	1	18	1	1	3.3	2.9	2.42	1.71
556	1	18	1	1	2.9	3.6	2.83	3.71
557	2	18	1	1	3.05	3.4	3.5	3
558	1	19	1	1	2.95	3.8	3.58	4
559	1	19	1	1	3.3	3.2	3.17	3.57
560	1	19	1	1	3.3	3.1	3	3
561	1	19	1	1	3.85	3.6	3.83	3.71
562	1	19	1	1	3.6	3.6	4	3.86
563	1	19	1	1	3.6	3.9	3.17	3.14
564	1	19	1	1	4	4	3.92	4.43
565	1	19	1	1	2.65	2.3	1.58	1.71
566	1	19	1	1	3.65	4	3.75	4
567	2	19	1	1	3.5	3.3	3.75	3.57
568	2	19	1	1	3.05	3.2	3.75	3.43
569	1	18	1	1	3	2.8	3.67	3.14
570	1	19	1	1	3	3	3	3
571	1	18	1	1	2.3	2.5	1.75	2.57
572	1	21	1	1	2.45	3	3.17	3
573	2	19	1	1	3.5	3.8	3.08	2.29
574	1	19	1	1	3.1	3	3	3
575	1	19	1	1	2.9	3.1	2.92	3
576	1	18	1	1	3.8	3.4	3.75	4
577	2	20	3	1	3.2	3.1	3.17	3
578	1	19	1	1	4.2	4.8	5	5
579	1	19	1	1	2.95	3	3	3
580	1	19	1	1	2.65	2.9	3	3.14
581	1	18	1	1	2.55	2.9	3.17	2.71
582	1	19	1	1	4.2	4.7	3.33	4
583	1	19	1	1	3	3	3	3
584	1	19	1	1	3	3	3	3
585	1	18	1	1	3.45	3	3.17	3.71
586	1	19	1	1	3.1	3	3.08	3
587	1	18	1	1	3	2.9	1.83	2.86
588	1	19	1	1	3.5	2.9	2.33	3
589	1	21	1	1	3.1	3.5	3.67	3.86
590	1	18	1	1	3.35	3.2	3.25	3.29
591	1	20	1	1	3.35	2.7	2.08	2.29
592	2	18	1	2	3	3	3	3
593	2	19	1	1	4.1	3.8	3.92	3
594	1	19	1	1	3.8	3	3	3.57
595	1	18	1	1	3.6	3.8	4.08	3.57
596	1	20	1	1	2.85	3	3	3
597	1	19	1	1	3.8	3.3	3.33	3.71
598	1	19	1	1	2.9	2.2	2.92	2.57
599	1	18	1	1	4.75	4.1	5	4
600	1	18	1	1	3.2	3	3.17	2.86
601	2	19	1	1	3.75	3	3.17	3
602	1	19	1	1	3.1	3.4	3.08	3
603	1	19	1	1	3.3	3.1	3.58	4.29
604	1	18	1	1	2.85	3.3	3	2.86
605	2	18	1	1	4.15	4.1	3.92	3.86
606	1	20	1	1	3.4	3.3	3.5	3.57
607	2	18	1	1	3.95	4.1	3.75	4.71
608	1	20	1	1	3.05	3	3	3
609	1	18	1	1	2.4	2.7	2.42	2.71
610	2	19	1	1	4.7	4	4.92	4.14
611	1	20	1	1	3.15	3.2	3.42	3.86
612	1	19	1	1	4.25	4.6	4	4
613	1	21	1	1	3.9	3.4	3.08	3
614	1	18	1	1	4.6	4.4	4.33	3.71
615	1	18	1	1	3.9	2.9	2.83	3
616	1	18	1	1	3	2.7	2.75	1.86
617	1	18	1	1	2.1	2.1	2.25	3
618	1	19	1	1	3.4	2.4	2.33	3
619	2	19	1	1	3.95	3.9	3.58	3.43
620	1	20	1	1	4.05	4	4.08	4
621	1	20	1	1	3.25	3.2	1.92	2
622	1	19	1	1	3.2	3.3	3	3.43
623	2	19	1	1	4	3.8	3.25	3.14
624	1	19	1	1	3	2.7	3.17	4.43
625	1	18	1	1	3.55	2.9	2.42	3.14
626	1	18	1	1	2.75	1.9	2.33	3
627	1	21	1	1	3.55	3.1	3.08	3.71
628	1	18	1	1	2.5	2.2	2.42	2.86
629	2	20	1	1	2.7	3.1	2.75	2.43
630	1	22	1	1	3.8	3.8	2	3.29
631	1	18	1	1	4.75	4.7	4.08	5
632	1	19	1	1	3.15	2.9	3	2.57
633	2	19	1	1	3.35	3.5	3	3.29
634	1	20	1	1	2.7	3	3	3
635	2	18	1	1	3.25	2.7	3.17	3.43
636	2	19	1	1	2.25	2.6	1.83	1.14
637	2	17	1	1	3.95	3.6	3.33	4.14
638	2	20	1	1	3.65	3.8	3.17	4
639	2	18	1	1	3.15	3.1	2.42	3
640	2	20	1	1	2.3	1.7	2.5	2.29
641	2	18	1	1	3.25	3.1	2.58	2.57
642	2	19	1	1	3.85	3.6	3.83	3.29
643	1	20	1	1	3.35	4.3	2.92	3.57
644	2	19	1	1	3.75	3.7	4	4
645	1	20	1	1	2.9	2.6	2.08	2
646	2	19	1	1	3.4	3.5	3.75	3.14
647	1	18	1	1	3.55	4	4	3.86
648	2	18	1	1	3.05	3.2	2.83	3
649	2	19	1	2	3.95	4	4	3.14
650	1	18	1	1	2.55	2.6	2.08	2
651	1	18	1	1	4.55	4.6	4.83	3.86
652	1	20	1	1	4.6	3.1	2.92	3
653	1	19	1	1	4.55	5	5	4.86
654	1	18	1	1	3	3	3	3
655	1	19	1	1	3.3	3.9	3.83	4
656	1	18	1	1	4.8	5	5	5
657	1	17	1	1	3.3	2.7	3.5	3.29
658	1	19	1	1	3.1	3.2	3.17	3
659	1	19	1	1	4.3	3.5	4	4
660	1	20	1	1	3	3	3	3
661	1	19	1	1	2.7	2.9	3	3
662	1	20	1	1	2.75	3.4	2.33	4.29
663	1	19	1	1	4.3	4.2	4.67	4.86
664	2	19	1	1	4.25	3.9	4.08	4.14
665	1	19	1	1	2.65	3	3	3
666	1	19	1	1	2.8	2.6	2.58	3.29
667	1	18	1	1	4.6	4.5	4.75	5
668	2	19	1	1	2.7	3.1	3	3
669	1	18	1	1	2.4	3	3	3
670	1	18	1	1	3.35	3	3.17	3
671	2	19	1	1	2.25	2	1.83	2.14
672	2	20	1	1	4	3.9	3.42	3
673	1	18	1	1	3.35	3.3	3.17	3.14
674	1	19	1	1	3.75	3.8	3.5	4.57
675	1	18	1	1	3.6	2.9	3	2.71
676	1	18	1	1	3.45	3.4	3.08	3.71
677	1	19	1	1	2.95	3.3	2.75	3.14
678	1	18	1	1	2.95	3	3	3
679	1	19	1	1	3	2	2.25	2
680	1	21	1	1	4.35	3.8	3.42	3.86
681	1	20	1	1	4.05	3.8	4.08	4.71
682	1	19	1	1	2.75	2.8	2.17	2.86
683	2	18	1	1	3.75	3.4	3.83	3.57
684	1	20	2	1	3.45	3.3	3.75	4.29
685	2	19	1	1	3.05	3.2	3.25	3.57
686	1	19	1	1	3.1	2.8	2.5	3.57
687	1	18	1	1	3.7	3.7	3.67	3.14
688	2	18	1	1	2.95	2.4	2.75	3.14
689	1	19	1	1	3.4	2.3	2.08	4
690	1	20	1	1	2.3	2.8	2.42	1.57
691	1	18	1	1	3.2	3	1.83	2.14
692	1	18	1	1	3.65	3.3	2.58	4.29
693	1	18	1	1	3	2.6	3	4
694	1	18	1	1	2.95	2.8	2	2.57
695	1	20	1	1	3.7	2.9	3.25	3.71
696	1	18	1	1	3.7	3.9	3.75	3.71
697	1	19	1	1	2.75	2.2	2.33	2.29
698	1	20	1	1	3.6	3.1	3.42	3.14
699	1	18	1	1	2.65	3.2	2.92	3.57
700	1	18	1	1	3.7	3.4	3	3.86
701	1	20	1	1	4.25	4.1	3.08	3.43
702	2	18	1	1	3.55	4	4	4
703	2	20	1	1	4	4	4.67	3.71
704	1	20	1	1	3.55	4	4	4.14
705	2	18	1	1	4.15	3.3	2.67	3.29
706	2	19	1	1	3.75	3.3	4.17	3.14
707	1	19	1	1	3.15	3	3.5	4.14
708	1	19	1	1	2.25	2.8	3	3
709	1	18	1	1	2.9	3.1	3.17	3
710	2	19	1	1	3.7	3.8	3.75	3.57
711	2	19	1	1	3.75	3.2	3.92	3.29
712	1	20	1	1	3.55	3.8	3.42	4
713	2	18	1	1	3.5	3.7	3.67	2.57
714	1	20	1	1	2.45	2	2.08	2
715	2	18	1	1	3.6	3.8	3.92	3.86
716	1	18	1	1	3.5	2.6	2.58	3.14
717	1	18	1	1	3.2	2.9	2.58	3
718	1	20	1	1	2.75	2.1	2.08	2.29
719	1	18	1	1	3.25	2.9	2.42	3.29
720	1	20	1	1	2.2	2.3	1.25	2.14
721	2	20	1	1	1.8	1	1.08	1
722	1	20	1	1	3.6	3.5	2.92	3
723	1	18	1	1	3.2	3.2	2.08	2.29
724	1	18	1	1	3.05	3.1	2.5	3.57
725	2	19	1	1	3.6	3.5	3.42	3.57
726	1	19	1	1	3	2.6	2.75	2.14
727	2	19	1	1	3.6	3	2.25	2.86
728	2	18	1	1	3.45	3.3	3	3
729	1	18	1	1	3.15	3.1	3.33	3.29
730	2	20	1	1	4.2	3.8	4.75	4.86
731	1	19	1	1	4.2	3.7	3.58	3.86
732	1	19	1	1	3.25	3.7	3.25	3.43
733	1	19	1	1	3.2	3.4	2.67	2.86
734	1	19	1	1	3.5	2.3	1.33	2.29
735	1	19	1	1	3.4	2.9	3.17	2.86
736	2	19	1	1	2.65	2.7	2.67	2.29
737	1	19	1	1	3.2	3	3.08	3
738	1	19	1	1	3.15	3	3.17	3.43
739	1	19	1	1	3.6	3.4	3.83	3
740	1	20	1	1	2.45	2	2.42	2.71
741	1	19	1	1	3.6	3.2	3.92	3.71
742	1	20	1	1	3.4	2.7	3.08	3.14
743	1	20	1	1	4.6	4	4.33	4
744	1	20	1	1	3.25	3.6	2.33	3.29
745	1	20	1	1	3.55	3.7	2.5	2.86
746	1	22	1	1	3.1	3	3	3
747	1	18	1	1	4	4.1	2.83	2.71
748	2	18	1	1	3.05	3.5	3.58	3.86
749	1	21	1	1	3.25	2.8	3.25	3.86
750	1	18	1	1	2.4	2.5	2.25	1.86
751	1	19	1	1	3.55	3.5	3	3
752	2	19	1	1	3.3	2.9	3.08	3
753	1	19	1	1	4.1	4	3.25	3.86
754	2	19	1	1	3.55	3.5	3.42	3
755	1	20	1	1	3.5	3.1	3.5	3.71
756	2	18	1	1	3.55	2.8	3.17	3.29
757	1	18	1	1	3.65	3.1	3.5	4.43
758	2	18	1	1	2.55	2	1.58	3.29
759	1	19	1	1	3.1	2.6	2	2.29
760	1	21	2	1	2.95	3	3	3
761	1	21	4	1	3.75	3.4	3.83	3.57
762	1	18	1	1	3	3.4	2.83	2.86
763	2	18	1	1	2.85	3	3.17	3.86
764	1	19	1	1	2.9	3	3	3.29
765	1	19	1	1	2.5	3	2.92	2.43
766	1	18	1	1	3.6	3.1	3	3.14
767	1	18	1	1	2.15	2.3	1.33	2.14
768	1	19	1	1	2.45	2.5	2.75	2.71
769	1	19	1	1	3.7	3.2	3.17	3.14
770	1	18	1	1	2.2	2.1	2.08	2
771	2	19	1	1	3.4	3.1	2.5	3.57
772	1	21	1	1	3	3	3	3
773	2	19	1	1	3.55	4	3.42	3.29
774	2	18	1	1	2.5	2.8	2.25	3.14
775	2	19	1	1	3.4	3.3	3.42	4.43
776	1	18	1	1	3.35	2.5	3	4
777	2	18	1	1	2.6	3.2	1.42	1.43
778	2	18	1	2	3.05	3.1	3.17	3
779	1	19	1	2	3.9	3.3	4.42	3.71
780	1	19	2	1	3.05	2.7	2.92	3.43
781	2	20	2	1	3.25	3.6	3	3.14
782	1	19	2	1	4	3.7	4.33	3.57
783	1	20	2	1	2.4	3.1	2.58	2.57
784	1	21	2	1	2.5	2.1	1.25	2.71
785	1	20	2	1	3.2	3	3	3
786	1	20	2	1	2.95	2.7	3.33	2
787	1	21	2	1	3.4	2.8	3	3.29
788	1	22	3	1	3.1	3.1	3	2.86
789	1	21	2	1	3.25	3.4	3.42	3.43
790	1	22	3	1	2.6	2.8	2.42	2.71
791	1	20	3	1	3.9	4	3.83	4
792	1	20	3	1	3.6	3.5	3.75	4.43
793	1	22	3	1	4.2	5	5	5
794	1	21	3	1	3.35	3.6	3.58	3.43
795	2	23	3	1	3.75	3.8	3.83	4
796	1	21	3	1	3.75	3.8	3.5	3.57
797	2	22	3	1	3.9	3.8	3.17	3.57
798	1	21	2	1	3.1	3	3.08	3.57
799	2	21	3	1	2.6	2.9	2.5	2.43
800	1	21	3	1	3.7	3.7	3.25	1.86
801	2	23	3	1	2.9	2	2.67	1.57
802	1	21	3	1	3.25	2.2	3	2.57
803	1	23	3	1	3.15	3.5	2.92	3
804	1	19	2	1	2.65	2.8	3.17	2.71
805	1	21	3	1	1.7	2	1.92	2
806	1	20	3	1	3.2	2.8	3.25	2.86
807	1	20	3	1	3.65	4	3.75	4
808	1	20	3	1	3.3	3.4	2.92	3.14
809	1	21	3	1	3.7	3.2	3.25	3.86
810	1	21	3	1	4.25	3.8	4.42	3.86
811	1	21	3	1	3.65	4.6	2.67	2.71
812	1	23	3	1	4.5	4.4	4.83	4.86
813	1	20	2	1	3.5	3.6	3.58	3.57
814	1	20	2	1	2.4	2.2	2.08	2
815	1	21	2	1	3.35	3.6	3.92	4.57
816	1	21	3	1	4.55	4.3	4.92	3.86
817	1	20	2	1	3.6	3.8	1.75	3.71
818	1	19	4	2	2.7	3.2	1.92	3.86
819	1	20	2	2	3	3	3	3
820	1	19	2	1	4.9	4.3	4.75	3.86
821	1	20	2	1	3.1	3	2.75	2.14
822	1	19	1	1	2.9	2.6	2.92	2.14
823	1	19	2	1	3.65	3.4	2.92	3.29
824	2	21	2	2	3.4	3.4	3.75	4.29
825	1	20	2	1	3.35	3.3	3.33	2.86
826	1	22	3	1	4.1	4	3.83	3.71
827	1	20	2	1	4.1	4.5	4.58	4.29
828	2	20	2	2	3.8	3.3	3.08	3.57
829	1	20	2	1	2.75	2.6	2.08	3.14
830	1	20	2	2	3.15	2.4	3	2.86
831	1	20	2	1	3.5	2.6	3.92	4.14
832	1	19	2	1	3.25	3.4	3.25	3.43
833	2	22	3	1	3.1	2.3	3.08	4.29
834	1	19	2	2	2.6	2	3.08	1.86
835	2	21	2	2	4.15	4.1	4.25	4
836	1	21	2	1	3	3	3.17	3
837	1	21	2	1	3.3	3.4	3.08	2.14
838	1	21	2	1	2.1	2.8	1.67	1.29
839	2	19	2	1	3.05	2.9	2.67	2.14
840	1	22	2	2	4.4	4.7	4.25	4.86
841	1	21	2	1	2.8	2.9	2.83	2.43
842	2	19	2	2	4.45	4.7	4.42	4.71
843	2	19	2	1	3.75	4.1	3.42	4
844	1	21	3	1	2.75	2.9	2.92	2.71
845	1	20	2	1	2.5	2.2	2.83	2.43
846	2	20	2	2	3.65	4.2	4.58	4.86
847	1	19	2	2	2.6	2.1	1.25	2.71
848	2	21	3	2	3.6	3.1	3.5	4.14
849	2	23	3	2	2.7	2.6	2.42	3.14
850	2	22	4	2	4.75	4	4.58	4.71
851	1	20	2	1	4.4	5	5	5
852	1	19	2	2	4.65	4.3	4	4.14
853	2	20	2	2	3.8	3.8	3.17	4
854	2	20	2	2	4.25	4	4.83	5
855	1	21	3	2	3.75	4	3.58	3.86
856	1	22	3	2	3.9	3.9	4.17	3.71
857	1	21	3	1	3	3.1	3	3
858	2	21	3	2	2.5	1.7	2.5	2.71
859	2	21	2	2	2.15	2.2	2.25	2.71
860	1	19	2	1	2.25	2.5	1.42	2.43
861	2	20	2	2	2.5	2.2	2.25	2.86
862	2	20	2	2	3.7	3.8	3.58	3.71
863	2	21	2	2	4.15	3.7	4.17	4.57
864	2	19	2	1	3.4	3.3	3.25	3.43
865	2	19	3	1	3.75	3.2	3.25	2.86
866	1	19	2	2	3.4	3	3.17	2.71
867	2	22	3	1	3.85	3.2	3.75	2.86
868	2	22	3	2	3.4	3.6	3.67	3.43
869	1	20	2	2	4	3.9	4	4.71
870	2	21	4	2	3.55	3.4	3.25	4.29
871	2	21	4	2	3.7	3.8	3.33	3
872	1	19	2	1	4.05	3.4	3.25	3.71
873	2	22	4	2	3.85	2.8	3.42	4
874	2	20	2	2	3.4	2.9	2.5	3.14
875	1	21	4	2	3.9	4	3.75	4
876	2	22	3	2	3.8	3.8	3.75	4
877	2	20	2	2	1.85	2.3	1.83	2.86
878	2	21	4	2	2.2	2.6	2.25	2.14
879	2	22	4	2	3.25	3.2	3.25	3.86
880	2	20	2	1	3.35	2.9	4.08	2.57
881	1	21	4	2	3.2	3	3	3
882	2	19	2	2	2.05	2.7	1.75	2.86
883	2	20	3	2	3.75	3.5	3.33	3.14
884	1	20	2	1	3.7	3.4	3.25	4
885	2	21	2	2	3.25	3.8	3.33	3
886	1	21	3	2	4.65	4.2	4.25	4.57
887	1	22	4	2	3.4	3	3.42	3.71
888	1	19	2	2	2.8	2.6	2.75	2.29
889	1	19	2	2	4.1	3.9	4.25	4.14
890	2	21	2	1	2.9	2.5	2.67	3.14
891	1	20	2	2	1.9	2.5	1.83	2.57
892	2	20	2	1	3.1	3.1	3.25	3
893	1	21	3	2	4.65	4.5	4.58	3.86
894	2	22	4	2	3.25	3	2.5	2.57
895	2	20	3	2	2.9	2.9	2.92	4
896	2	21	3	2	4.15	4.2	4.42	4.14
897	2	19	2	2	2.9	2.9	2.83	3
898	2	20	3	2	4.3	4.3	4.08	3.71
899	2	19	1	2	3.05	3.4	3.17	3.29
900	1	22	3	1	3.45	3	3.25	3.43
901	1	21	3	2	4.8	4.8	4.42	4
902	2	21	3	2	3.65	3.8	3.67	3.71
903	1	21	3	1	2.9	2.1	3	3
904	1	19	1	1	3.85	3.6	2.5	3
905	1	18	1	2	3.45	3.1	4.17	4
906	2	22	2	1	2.95	2.9	2.5	2.57
907	2	21	2	1	2.5	2.7	2.08	3.86
908	1	20	2	2	2.65	3.2	3.17	2.86
909	2	19	2	1	2.35	2.6	2.33	2
910	2	20	2	1	3.35	3.1	2.5	2.71
911	1	21	3	1	4.2	5	5	5
912	1	21	3	1	2.9	2.8	3	3
913	1	20	3	1	3.35	3.6	3.75	3.57
914	1	22	3	1	2.9	3	3	3
915	1	21	3	1	4.1	3.9	3.92	4.43
916	1	21	3	1	2.85	3.1	2.67	3.29
917	1	19	1	1	3	3	3	3
918	1	21	3	1	2.4	2.5	3.08	2.29
919	1	21	3	1	3.25	2.9	3	2
920	2	21	3	1	2.7	3	2.58	1.71
921	1	21	3	1	2.65	2.3	3.17	3
922	1	20	3	1	3.95	3.1	3	3.14
923	1	22	3	1	2.8	2.9	2.42	2
924	1	22	3	1	2.05	1.9	1.25	1.29
925	1	21	3	1	3.1	3.1	2.75	2.86
926	1	22	3	1	1.8	3	2.92	2.71
927	1	22	3	1	3.55	2.9	3.08	3.57
928	1	21	3	1	3.65	3	2.25	2.29
929	1	21	3	1	2.8	3	2.92	3.14
930	1	21	3	1	2.6	2.5	2.75	1.86
931	2	20	3	1	2.25	2.4	2.67	1.43
932	1	23	3	1	3.25	2.8	3.08	2.57
933	1	21	3	1	4.25	4	3.67	3.29
934	1	18	1	1	3.15	3	2.5	2.71
935	1	21	3	1	2.85	3.3	3.83	3.14
936	1	22	3	1	3.15	3	3.25	3.29
937	1	21	3	1	3.15	3	3.08	3
938	2	21	3	1	3.9	4.4	3.42	4.14
939	2	20	3	1	3.35	2.6	2.08	1.86
940	2	21	3	1	2.6	2.2	2.83	2.43
941	2	21	3	1	3.4	3.1	2.5	2.57
942	1	20	3	1	4.15	3.7	4.67	4
943	2	21	3	2	3.15	3.1	3.67	3.29
944	2	22	3	1	3.35	3.5	3.83	3.29
945	1	21	3	1	3.25	3.5	3.58	3.14
946	2	21	3	1	3.25	3.6	3.67	3.57
947	1	20	3	1	3.15	3.1	2.83	2.57
948	1	22	3	1	2.2	2.7	1.83	1.86
949	1	22	3	1	3.2	3.1	2	3.57
950	1	20	3	1	3.45	3.6	3.17	3.57
951	1	22	4	1	3.35	3.4	3	2
952	2	20	3	1	3.75	3.6	4	4.29
953	2	21	3	1	3.25	3.5	3.58	3.71
954	1	23	3	1	2.75	2.9	3	3
955	1	23	3	1	3.35	3.2	1.67	2.43
956	1	21	3	1	2.8	2.9	1.75	2
957	1	21	3	1	3.45	2.9	3.58	4.14
958	2	20	3	1	2.95	2.1	1.5	1.57
959	2	20	3	1	3.35	3.4	2.92	2.71
960	2	20	2	2	3.2	2.3	2.5	2.86
961	1	21	2	1	3.65	3.9	3.83	3.57
962	2	20	3	2	3.25	3.6	2.83	2
963	1	21	3	2	4.6	4.2	4.42	3.43
964	2	20	2	2	4.55	4.5	4	3.71
965	2	20	3	2	4.1	4	4.17	4.14
966	2	20	2	1	3.85	3.5	2.17	2.57
967	2	20	2	1	3	3.1	3.33	3.43
968	2	21	3	2	3.15	3.4	3.42	3.43
969	2	20	3	2	2.4	2.6	2.67	3.57
970	1	18	1	1	3.7	3.8	3.33	3
971	1	18	1	2	2.4	2.3	2.17	2.14
972	2	18	1	2	3.6	2.9	3	3
973	2	19	1	2	2.05	2.7	3.17	2.43
974	2	19	2	1	4.15	4.2	3.75	3.14
975	2	20	2	2	3.85	3.6	3.75	3.43
976	2	19	2	1	3.15	3.2	3	3.71
977	2	21	2	1	4.25	4.3	3.83	4
978	2	19	2	2	4.8	4.3	4.58	4.57
979	2	21	3	1	3.55	3.2	3.17	3
980	2	19	2	2	3.2	2.4	2.58	2.14
981	2	21	3	2	4	3.8	4.25	4
982	2	19	1	2	3.85	3.9	3.33	3.71
983	2	18	1	1	3.65	3.4	2.83	3.14
984	2	18	1	1	2.7	2.2	1.75	2.29
985	1	18	1	1	4.5	3.3	4.5	3.57
986	1	20	1	1	2.85	3	2.83	3.57
987	1	20	2	1	3.4	3.4	2.42	3.14
988	2	19	2	1	2.95	2.9	2.58	2.71
989	1	20	2	1	4	3.8	3.5	4.86
990	2	21	2	2	4	3.3	4.25	4.57
991	2	18	1	1	3.25	3.1	3.83	2.71
992	1	18	1	2	3.9	3.8	4.17	3.57
993	2	19	2	2	2.1	2.2	1.5	3
994	1	22	2	1	4.45	3.9	4.5	4.71
995	1	20	1	1	3.65	4	3.92	4
996	2	20	2	2	3.6	3.1	2.5	2.86
997	2	19	1	2	3.7	3.5	3.42	3.14
998	2	19	1	1	4.75	4.4	4.92	4.86
999	1	18	1	1	4.2	3.6	3.92	4
1000	2	18	1	1	2.85	2.8	2.75	2.29
1001	2	18	1	1	3	3	3	3
1002	2	20	2	2	2.75	3	3.08	3.71
1003	1	19	1	2	3	2.9	2.5	2.29
1004	2	18	1	2	4.2	4.5	4.17	4.29
1005	1	21	1	1	3.95	3.4	3.83	3.29
1006	2	18	1	1	3.35	3.3	2.92	3.14
1007	2	18	1	2	2.65	3.1	3	3
1008	1	19	1	1	3.95	3.9	3.75	4
1009	1	18	1	1	4.15	4.3	4.17	3.86
1010	2	20	3	2	3.7	3.3	3.08	2.71
1011	1	19	1	1	3.25	3.9	3.75	4.43
1012	2	20	2	2	3.9	4.9	5	5
1013	1	23	3	1	4.3	4.3	4	3.71
1014	1	19	2	2	2.85	3	2.67	3.14
1015	2	20	2	2	4.15	4.1	3.92	3.29
1016	2	21	2	1	3.1	3.4	3.33	3.14
1017	2	23	4	1	3.3	3	3.33	2.71
1018	2	21	3	1	3.85	3.8	3.5	3.57
1019	2	19	1	1	4	3.6	3.25	2.86
1020	2	18	1	1	3.15	2.5	1.5	4.29
1021	2	19	2	2	3	2.9	2.75	3
1022	2	21	3	1	3.4	3.4	3.58	4
1023	2	19	2	1	3.45	3.2	2.92	2.86
1024	1	22	1	1	2.75	3.1	3.25	3.14
1025	2	20	1	2	3	2.6	1.08	3
1026	1	20	2	1	3.7	3.4	3.92	4.14
1027	2	20	2	1	4.2	4.1	3.42	3.29
1028	2	20	1	1	3.65	4.5	4.33	4.57
1029	1	19	2	1	3.8	3.3	3.33	3.57
1030	1	20	1	1	3.6	3.4	3.83	3.57
1031	2	20	2	1	2.7	3	4.17	3.86
1032	1	18	1	1	3.4	3	3.17	3.71
1033	2	19	1	1	3.45	3.1	2.67	2.57
1034	1	20	2	2	2.7	2.2	2.92	2.86
1035	2	20	2	2	3.45	3.5	3.08	3.57
1036	2	20	2	2	3.6	4.1	4.08	4.14
1037	2	18	1	2	3.4	3.1	3.33	3.43
1038	2	20	1	2	4.25	3.6	4	3.43
1039	2	19	2	2	3.75	3.6	3.75	3.57
1040	2	20	2	2	4.6	4.1	4	3.86
1041	1	20	1	1	2.9	2.8	4.67	4.43
1042	2	19	1	2	2.85	2.6	2.08	2.57
1043	1	19	1	2	3.7	2.8	3.92	3.71
1044	2	20	2	2	3.55	3.4	2.83	3
1045	2	18	1	2	3.8	3.3	2.92	2.71
1046	2	19	2	2	3.15	3	3	3
1047	2	19	1	2	4	3.8	3.92	3.86
1048	2	19	1	2	1.95	1.9	1.5	2
1049	1	20	2	2	3.6	3.7	3.83	4.14
1050	2	19	1	2	4.2	4.1	3.83	4
1051	2	20	2	2	3.8	3	3.17	3.14
1052	2	20	2	2	4.55	4.1	4.92	5
1053	1	19	1	2	3.75	3.5	4.17	4
1054	2	19	1	2	2.7	2.6	1.92	2.43
1055	2	19	1	2	3.65	3.3	2.83	2.57
1056	1	19	2	2	3.35	3.6	4	3.86
1057	1	20	2	2	3.3	2.9	2	3.43
1058	2	20	2	2	4.25	4.2	3.92	3.71
1059	1	19	2	2	3.7	4.1	4.25	4
1060	1	19	1	1	4.55	4.4	4.83	4.57
1061	2	18	1	2	3.2	3.1	3	3
1062	2	19	1	2	3.15	3	2.92	3
1063	2	19	1	2	3.5	3.9	3.33	3.71
1064	2	18	1	2	3.2	3.5	3.67	3.29
1065	2	18	1	2	3.25	2.6	2.33	3.43
1066	2	19	1	2	3.6	2.7	2.25	2.57
1067	2	19	1	2	3.8	3.6	3.33	3.29
1068	2	18	1	2	3.9	3.8	4	4
1069	2	18	1	2	4.2	3.9	2.67	3.43
1070	2	18	1	2	3.65	3.8	3.75	3.57
1071	2	19	1	2	2.5	2.5	1.92	2
1072	2	19	1	2	3.95	4	3.25	4
1073	2	21	2	2	3.6	3.5	3.5	3.57
1074	1	18	1	2	3.75	3.6	2.83	2.29
1075	2	18	1	2	3	2.8	3	2.57
1076	2	20	2	2	3.55	3.2	3.33	3.86
1077	2	19	1	2	4.1	2.9	3.25	3.57
1078	2	18	1	2	4.2	3.7	3.92	4.29
1079	2	19	1	2	3.8	3.8	2.92	3.43
1080	2	18	1	2	4	3.9	3.92	4
1081	2	18	1	2	4	3.1	2.42	2.57
1082	2	18	1	2	4.25	2.8	2.83	3.14
1083	2	22	2	2	2.25	2.1	2	1.43
1084	2	19	2	2	3.1	3.1	2.08	3.14
1085	2	19	1	2	4.4	4.1	4.08	4.29
1086	2	19	1	2	3.7	3.8	3.17	3.71
1087	1	18	1	2	3	2.8	2.5	4
1088	2	20	1	1	3.9	3.6	3.42	3.57
1089	2	20	1	2	4.3	3.4	3.67	2.86
1090	2	19	1	2	3.3	3.2	2.83	3
1091	2	19	1	1	4.25	3.8	3.25	3.57
1092	1	19	1	1	4.25	4.2	4.17	4
1093	2	20	2	2	2.95	2.8	3	3
1094	1	18	1	1	2.95	3.2	3.83	3.14
1095	2	18	1	1	3	3	3	3
1096	1	19	2	2	3	3	3	3
1097	1	21	2	1	2.5	3	3	3
1098	1	20	2	2	3	3	3	3
1099	2	19	1	1	3.55	3	3	3
1100	1	18	1	1	2.15	2.5	3.33	2.86
1101	2	18	1	1	4.4	4	3.92	3.86
1102	2	20	1	1	2.6	2.6	2	2
1103	2	20	2	2	4	3.8	3.5	4
1104	2	18	2	2	3.45	3	3.33	3.43
1105	1	20	2	1	3.55	3	3	2.86
1106	2	19	2	2	4.4	4.3	4.92	5
1107	2	19	2	2	3.8	3.6	2.25	4
1108	2	18	2	2	3.35	3.2	2.75	3.29
1109	2	19	2	1	4.25	3.5	3.25	3.71
1110	2	18	1	1	2.8	3.2	2.92	3.14
1111	2	18	1	1	3.3	3	3	3
1112	2	20	2	2	4.5	4.4	4.25	3.14
1113	1	18	1	1	2.7	3	2.92	3.14
1114	2	18	1	1	3.9	3.8	4	4
1115	2	18	1	1	3.65	3.5	3.33	3.43
1116	2	19	1	1	3.35	3.2	3.33	3.14
1117	2	18	1	1	4.2	3.8	4.08	3.43
1118	2	18	1	1	3.7	3.2	2.58	3.14
1119	2	20	1	1	2.6	2.9	2.58	2.57
1120	2	19	2	2	4.5	3.2	4.25	3.86
1121	2	18	2	2	3.8	3.2	3.67	3.57
1122	2	19	2	2	4.05	3.9	4.17	3.29
1123	2	20	2	2	4.55	2.6	3	3
1124	2	18	1	1	3.7	2.8	3	3
1125	2	20	2	2	3.4	3.2	2.83	2.57
1126	2	19	1	1	3	3.1	2.17	2.29
1127	2	22	2	1	3.3	3	3.92	4
1128	2	21	2	1	3.3	3.1	2.33	2.71
1129	2	19	1	1	3.3	2.9	2.92	2.86
1130	2	21	2	1	2.9	2.8	2.67	2.86
1131	2	19	1	1	4.1	3.2	4	4.43
1132	2	20	2	2	3.55	3.9	3.33	4
1133	2	20	2	1	2.7	3.1	3.33	3.14
1134	2	19	2	2	4.15	3.2	2.5	3.71
1135	2	19	2	1	2.6	3	3	2.86
1136	2	20	2	2	3.05	2.9	3.25	3.43
1137	1	19	2	1	2.55	2.7	3	3.29
1138	2	19	2	2	3.5	3	3.42	3.57
1139	1	19	2	2	3.35	2.8	1.92	3.71
1140	2	19	1	1	2.85	2.8	2.25	2.71
1141	2	20	2	1	2.95	2.7	2.67	2.86
1142	2	18	1	1	4.15	4	3.42	3.86
1143	1	20	2	1	4.05	3.2	3.33	3.86
1144	2	19	1	1	2.85	1.9	3.58	2.57
1145	2	18	1	1	2.15	2	1.83	2
1146	2	20	2	2	4.45	4.3	4.17	4.29
1147	2	18	1	1	3	2.8	2.42	2.71
1148	2	18	1	1	3.7	3.1	3.67	3
1149	2	19	2	1	3	2.7	3	3.29
1150	2	20	2	2	3.35	3	3.08	3.29
1151	2	18	1	1	3.3	2.8	3.17	2.57
1152	2	19	2	1	3.2	2.7	3	3.29
1153	1	18	1	1	3.6	3.1	3	3
1154	2	20	2	1	3.85	3.7	3.08	2.86
1155	1	20	2	1	2.95	3	3	3
1156	1	21	2	1	4.05	3.7	3.58	2.86
1157	2	18	1	1	3.7	4.6	3.83	3.86
1158	2	22	2	2	2.8	2.3	2.75	3.43
1159	1	19	1	1	4.25	3.7	4	4.14
1160	2	19	2	2	3.65	3.4	3.25	3.14
1161	2	19	2	1	3.05	3	3.08	3.86
1162	2	20	2	1	3.4	3.3	3.33	3.29
1163	2	20	2	2	3.45	4.3	4	4.43
1164	1	20	2	1	3.4	3.1	3.17	4
1165	2	19	2	2	2.7	2.3	1.83	2
1166	2	21	2	1	2.8	2.4	3.08	2.71
1167	2	18	1	1	3.6	3.4	3.67	3.29
1168	2	18	1	1	3.65	3.5	2.42	3
1169	1	19	1	1	1.85	3	3.08	3.14
1170	2	20	2	2	3	3	3	3
1171	2	19	2	2	3.8	3.7	4.5	3.86
1172	2	19	1	2	4.3	4.2	4.25	3.86
1173	1	20	2	1	2.9	3.1	2.75	3.14
1174	1	19	2	1	2.95	2.7	2.83	3.57
1175	1	20	2	1	4.4	4.4	4.08	4.14
1176	1	20	2	1	3	3	3	3
1177	1	21	2	1	2.9	3	3	3
1178	1	19	2	1	4.45	3.9	3	3.29
1179	1	20	2	1	3	3	3	3
1180	1	19	2	1	3.85	3	3	3
1181	1	21	2	1	3	3	3	3
1182	1	22	2	1	3	3	3	3
1183	1	21	2	1	3	3	3	3
1184	1	20	2	1	3.05	2.9	3	2.71
1185	1	20	2	1	3.7	3.7	3.67	3.29
1186	1	20	2	1	3	2.7	2.58	2.57
1187	1	21	2	1	2.7	2.5	2.5	2.29
1188	1	21	2	1	2.6	2.6	2	2
1189	2	28	4	2	2.45	3.1	2.58	2.57
1190	1	20	2	1	2.9	3.3	3.67	3.86
1191	1	21	2	1	2.8	3	2.58	3.29
1192	1	20	2	1	3.2	3.3	3	3.29
1193	1	22	2	1	4.85	4.9	4.92	5
1194	1	20	2	1	3.25	3.4	3.67	3
1195	1	19	2	1	3.35	2.9	3.33	3
1196	1	22	4	1	1.5	3	3	3
1197	2	19	2	1	3.8	4.6	4	4.14
1198	1	20	2	1	3.6	3.6	4.67	4.14
1199	2	20	2	1	3.2	3.2	3.08	3
1200	1	20	2	1	3.05	3.3	3.08	2.86
1201	2	19	2	1	3.3	3.1	2.5	3.29
1202	1	19	2	1	3.5	3.9	3.08	3.57
1203	1	21	2	1	2.75	3	3	3
1204	2	20	2	1	3.65	2.9	3.17	3.43
1205	1	20	2	1	3.8	3.3	3.25	3.29
1206	2	20	2	1	3	3.1	2.75	3
1207	1	20	2	1	3.9	3.5	2.75	3
1208	1	20	2	1	4.35	4.3	4.08	4.29
1209	2	20	2	1	3.1	2.9	2.75	3.14
1210	1	21	2	1	3.85	2.6	3.33	2.86
1211	2	20	2	1	3.55	3.4	2.92	3
1212	2	21	2	1	3.25	4	3.67	3.43
1213	1	20	2	1	4.65	4.2	2.58	3.43
1214	1	19	2	1	3.6	3.8	4	3.57
1215	2	20	2	1	3.3	3.2	3.42	2.86
1216	1	19	2	1	3.3	2.9	3.42	2.71
1217	1	21	2	1	3.6	2.9	4	3.14
1218	2	19	2	1	2.4	2.3	1.92	1.86
1219	1	20	2	1	3.95	3.2	2.17	2.57
1220	1	22	2	1	3.85	3.5	3.33	3
1221	1	20	2	1	3.75	3.5	3.5	3.29
1222	1	21	2	1	3.7	3	2.92	3.86
1223	1	21	2	1	3.3	3.1	2.92	2.57
1224	1	21	2	1	3.85	3	3	3.29
1225	1	22	2	1	4.15	3.6	3.42	3.71
1226	1	19	2	1	3.35	3.2	3.08	3
1227	2	21	2	1	4.35	3.9	4.58	3.86
1228	1	20	4	1	3.75	3.3	3.5	3.86
1229	1	21	2	1	2.85	2.9	1.5	1.57
1230	1	19	2	1	3.6	4	3.08	3.43
1231	1	21	2	1	2.95	3.4	2.83	2.29
1232	1	21	3	1	2.8	2.8	1.92	1.86
1233	2	18	1	1	3.95	4	3.58	3.14
1234	2	20	1	1	3.2	3.9	3.67	3.29
1235	1	18	1	1	3.2	2	1.5	2.43
1236	1	18	1	1	3.05	2.2	3	2.57
1237	1	21	1	1	3	2.9	2.17	1.86
1238	1	19	1	1	3.75	3.7	3.58	3.86
1239	2	21	4	1	3.35	3.9	4.17	4.43
1240	1	18	1	1	2.8	2.9	2.83	3.14
1241	1	18	1	1	4.6	5	5	5
1242	1	19	1	1	3	3	3	3
1243	2	19	1	1	4.45	3	3	3.14
1244	1	19	1	1	2.95	3	3	3
1245	1	19	1	1	4.8	5	5	5
1246	2	19	2	1	2.85	3	3	3
1247	1	19	1	1	3	3	3	3
1248	1	18	1	1	3.3	3.1	3	3
1249	1	19	1	1	4.8	4.3	4.33	5
1250	1	19	1	1	3.85	3.2	3.08	2.86
1251	1	18	1	1	3	3	3	3
1252	2	18	1	1	3.45	3.5	3.17	2.57
1253	1	18	1	1	3.4	3.6	3.92	3.71
1254	2	19	1	1	3.5	4.2	3.42	3.29
1255	1	19	1	1	3.65	4.5	4.08	3.86
1256	1	19	1	1	4.2	5	5	5
1257	1	22	1	1	3.05	3	3	3
1258	1	19	1	1	2.75	2.5	2.5	3.71
1259	1	19	1	1	4.25	4.2	4.83	4.14
1260	1	20	1	1	3.55	3.5	3.25	3.43
1261	2	19	1	1	3	3.2	2.92	2.86
1262	2	19	1	1	2.7	3.2	2.42	2.71
1263	1	18	1	1	3.05	2.7	2.67	2.86
1264	1	20	1	1	3.2	2.5	3.08	3.29
1265	1	20	1	1	3.45	2.8	3.67	4.29
1266	1	19	1	1	3.85	3.9	3.75	2.86
1267	1	19	1	1	3.5	3.2	3.17	4
1268	1	19	1	1	3.35	3.1	2.08	4
1269	1	19	1	1	2.75	3.2	3.5	3.43
1270	1	20	1	1	2.45	2.7	2.25	3
1271	1	17	1	1	4.6	4.1	3.67	4.57
1272	1	18	1	1	3.95	4	3.58	3.57
1273	1	19	1	1	2.5	2.1	1.67	1.86
1274	2	19	1	1	3.85	4	4	4
1275	1	18	1	1	3.05	3.3	3.5	3.43
1276	1	19	1	1	3.25	2.9	2.33	2.29
1277	1	19	1	1	3.85	3.3	3.25	3.57
1278	1	18	1	1	3.35	3	3	3.14
1279	1	20	1	1	3.65	3.8	4.17	3.86
1280	2	19	1	1	2.25	2	2.17	3
1281	1	18	1	1	3.5	3.2	2.42	2.14
1282	1	19	1	1	3.8	3.3	3.17	3.86
1283	1	17	1	1	2.65	2.8	2	2.86
1284	2	19	1	1	3.2	3.2	3	3.57
1285	1	19	1	1	3.2	3	3	3
1286	1	20	1	1	3.25	3	3	3
1287	2	22	4	2	3.75	3.9	2.92	2
1288	1	22	4	1	2.65	2.7	2.83	3.43
1289	2	22	4	2	4.05	4.1	2.42	3.14
1290	2	21	4	2	3.05	3	3	3
1291	1	22	4	2	2.15	2.9	1.42	1
1292	2	22	4	2	1.8	2.5	2.33	3.29
1293	2	22	4	2	4.3	4.5	4.5	4
1294	2	21	3	2	2.5	2.1	2.25	2
1295	2	22	4	2	4	3.1	3.33	3.71
1296	2	20	3	1	3	3.3	3.5	3.71
1297	1	22	4	2	2.75	3.7	2.83	2.86
1298	2	20	3	1	4.1	4	4.5	4.71
1299	2	21	4	2	4.05	4.4	4.25	3.71
1300	2	18	1	2	3.8	3.8	3.33	3.43
1301	1	20	1	2	2.6	3.1	3.08	3.71
1302	2	20	2	2	3.25	2.7	3.08	2.86
1303	2	24	4	2	4.7	4.9	4.67	4.43
1304	1	19	1	2	2.25	1.7	2.08	2
1305	2	22	4	2	3.85	3.8	3.75	3.57
1306	1	22	3	1	4.15	4	3.67	3.57
1307	1	22	4	2	4	3.9	3.08	4
1308	2	18	2	2	4.05	3.6	3.25	3.57
1309	2	21	3	1	2.7	2.7	2.83	2.29
1310	2	18	1	1	2.8	3.1	3.25	2.57
1311	2	18	1	2	3.85	3.7	3.92	3
1312	2	19	2	2	3.4	4.1	4	2.29
1313	2	21	4	1	3.85	3.6	2.92	2.86
1314	2	20	2	1	3.55	3	2.58	2.29
1315	2	21	1	1	3.4	3.7	3.92	3.57
1316	2	21	4	1	2.8	2.3	2.08	2.71
1317	2	21	4	1	3.75	4.6	4.17	3.86
1318	2	20	2	1	2.75	3	2.75	2.57
1319	2	19	1	2	3	2.7	3.5	2.71
1320	2	22	4	1	3.5	3.8	4.92	3.71
1321	2	20	2	1	3.05	3	3.08	3
1322	2	20	2	2	3.8	3.7	3.75	4
1323	1	22	4	1	3.7	4	3.5	3
1324	2	20	3	1	3.85	3.4	3.67	4
1325	2	19	1	2	3.7	3.3	2.83	2.57
1326	2	20	3	1	3.7	3.5	4	2.43
1327	1	19	1	2	3.15	3.3	3.17	3.57
1328	1	20	1	1	3.7	3.8	3.5	3.71
1329	2	24	4	1	3.25	3.3	3.17	3.14
1330	2	21	4	2	3.25	2.9	3.17	4.14
1331	1	22	4	1	3.35	3	2.5	1.71
1332	1	22	4	1	3.45	3	2.92	3.71
1333	2	22	4	1	2.55	2.3	1.92	1.57
1334	1	24	4	1	4.65	4.6	4.08	4.71
1335	1	23	4	1	2.75	2.1	2.17	3.43
1336	2	23	4	1	4.5	4.5	4.33	3.43
1337	2	21	4	2	3.6	3.2	3.75	3.57
1338	2	22	4	2	4.45	4.2	4.17	4
1339	1	22	4	1	3.3	2.2	2.58	2.43
1340	1	23	3	2	2.55	2.4	3	2.29
1341	1	21	4	2	4.55	4.6	4.67	4.43
1342	2	22	4	2	3.75	3.3	2	3.43
1343	2	21	3	2	4.4	4	3.75	4.43
1344	2	22	4	2	3.95	3.5	3.25	4
1345	1	20	3	2	4.15	4	3.83	4
1346	2	20	3	2	4.05	3.6	4	3.43
1347	1	23	4	2	4.2	3.9	4.17	4.57
1348	2	21	4	2	3.05	2.8	3.17	3.71
1349	2	23	4	2	3.8	3.5	3.42	4
1350	2	22	4	2	3.55	3.2	3.67	3.43
1351	1	20	1	1	4.7	3.3	3	4
1352	2	23	4	1	3.7	3.5	3.08	3.71
1353	2	22	4	1	3.95	4.1	3.83	4
1354	2	22	4	2	3.95	3.4	3.58	4.14
1355	2	22	4	2	3.25	3	3	3
1356	2	20	3	2	3.7	4	4	4
1357	1	23	4	1	3.85	3.3	3.58	4
1358	2	20	3	2	4.35	4.6	4.5	4.29
1359	2	21	2	2	4.15	3.9	3.92	4.14
1360	2	21	4	1	3.55	3.6	3.42	4
1361	2	23	4	2	3.85	3.4	2.83	3
1362	2	21	4	2	3.95	3.9	4.17	4
1363	2	22	4	1	2.95	3.3	3.83	3.14
1364	2	20	2	2	2.65	2.6	1.92	1.86
1365	1	22	4	1	4.5	4.3	3.92	4
1366	2	21	4	1	4.1	4.1	3.58	4
1367	1	23	4	1	2.95	3.3	3	2.71
1368	1	18	1	2	3.85	3.7	4	3.86
1369	2	20	4	1	2.6	3.3	3.08	4
1370	1	22	4	1	4.2	3.5	2.67	3.14
1371	2	21	4	2	3.75	3.8	4.08	3.86
1372	2	21	4	1	3.45	4	3.83	3.86
1373	2	21	4	1	3.3	3.7	4.25	4.43
1374	2	22	4	1	3.55	3.2	3.33	4
1375	2	21	4	1	3.6	3.2	3.67	3.43
1376	1	20	2	1	2.35	2.1	2.17	2.14
1377	2	20	3	1	2.95	2.4	2.5	2.86
1378	2	21	3	2	4.5	4.5	4.83	2.57
1379	1	23	4	2	3.7	2.4	3.75	3.43
1380	2	21	3	2	3.85	3.8	4.5	4.43
1381	2	22	4	2	4.65	3.9	4	4
1382	2	21	3	2	2.95	3	3	3
1383	2	21	3	1	2.85	2.9	3.92	3.29
1384	2	21	4	1	3.35	4	4	4
1385	2	20	1	2	3.6	4	2.92	3
1386	2	18	1	2	1.5	1	1.58	1
1387	2	20	4	1	3	3	3	3
